# Supplementary material for: The Relation between Resistin (−420C/G) Single Nucleotide Variant, Resistin Serum Concentration, Carbohydrate, and Lipid Parameters and Fried Food Taste Preference in Patients with Hypertriglyceridemia
Source: Nutrients. 2022 Dec 1;14(23):5092. doi: 10.3390/nu14235092 (PMC9738212; doi:10.3390/nu14235092)
Supplement: Supplementary file 1 [file nutrients-14-05092-s001.zip]

Archive with 1 entries (1 files):
- nutrients-2002485-supplementary.pdf
